# Supplementary material for: Association of Urinary Potassium Excretion with Blood Pressure Variability and Cardiovascular Outcomes in Patients with Pre-Dialysis Chronic Kidney Disease
Source: Nutrients. 2021 Dec 13;13(12):4443. doi: 10.3390/nu13124443 (PMC8706671; doi:10.3390/nu13124443)
Supplement: Supplementary file 1 [file nutrients-13-04443-s001.zip]

Archive with 1 entries (1 files):
- nutrients-1432121-supplementary.pdf
